# Supplementary material for: Longitudinal Data to Enhance Dynamic Stroke Risk Prediction
Source: Healthcare (Basel). 2022 Oct 27;10(11):2134. doi: 10.3390/healthcare10112134 (PMC9691140; doi:10.3390/healthcare10112134)
Supplement: Supplementary file 1 [file healthcare-10-02134-s001.zip]

Archive with 1 entries (1 files):
- healthcare-1950477-supplementary.pdf
